# Supplementary material for: Nano-Encapsulated Black Bean-Cultivated Cordyceps militaris Attenuates PM- and LPS-Induced Airway Inflammation
Source: Nutrients. 2026 Jun 23;18(13):2043. doi: 10.3390/nu18132043 (PMC13363539; doi:10.3390/nu18132043)
Supplement: Supplementary file 1 [file nutrients-18-02043-s001.zip]

Archive with 1 entries (1 files):
- nutrients-4297302-supplementary.pdf
